# Supplementary material for: Circulating CD16-Positive Monocyte-like Myeloid-Derived Suppressor Cells and Intermediate Monocytes Associated with Clinical and Immunological Complications in Pars Planitis Patients
Source: Cells. 2025 Oct 21;14(20):1636. doi: 10.3390/cells14201636 (PMC12564362; doi:10.3390/cells14201636)
Supplement: Supplementary file 1 [file cells-14-01636-s001.zip]

Archive with 1 entries (1 files):
- cells-3903939-supplementary.pdf
